# Supplementary material for: Optimal deployment of automated external defibrillators in a long and narrow environment
Source: PLoS One. 2023 Feb 14;18(2):e0264098. doi: 10.1371/journal.pone.0264098 (PMC9928064; doi:10.1371/journal.pone.0264098)
Supplement: S1 File — (CPP) [file pone.0264098.s001.cpp]

/***************************************************
 *  2017.05.04
 *  K-C CHU
 *  AED_1D_Space_Solution 
 ***************************************************/

#include <iostream>
#include <fstream>
#include <cmath>
#include <ctime>
#include <string>
#include <windows.h>
using namespace std;


// text-color control
void SetColor(int color = 7)
{
    HANDLE hConsole;
    hConsole = GetStdHandle(STD_OUTPUT_HANDLE);
    SetConsoleTextAttribute(hConsole, color);
}


class Node
{
public:
    Node(int _elementSize)
    {
        element = new int[_elementSize];

        elementSize = _elementSize;
    }

    Node(int* _elementArray, int _elementSize)
    {
        element = _elementArray;                                          
        elementSize = _elementSize;
        next = NULL;
    }

    ~Node()
    {
        delete[] element;        
    }

    int* element;
    int elementSize;
    Node* next;
};


class List
{
public:
    List()
    {
        first = NULL;
        best = NULL;
        listSize = 0;
        threshold = NULL;
        thresholdIndex = 0;        
    }

    ~List()
    {
        int i=0;
        int terminal = listSize;
        while (i<terminal)
        {
            Node* now = first;
            first = first -> next;
            delete now;
            ++i;
            --listSize;
        }
    }

    bool isEmpty() const{
        return (listSize == 0);
    }

    Node* getCurrent(Node* &_current) const
    {   
        if (_current == NULL)
        {
            _current = first;
            return _current;
        }
        else if (_current != NULL)
        {
            _current = _current -> next;
            return _current;
        }
    }

    Node* getFirst() const
    {
        return first;
    }
    
    int getListSize() const
    {
        return listSize;
    }

    void setThreshold(int* _thresholdArray, int _thresholdSize)
    {
        threshold = new int[_thresholdSize];
        threshold = _thresholdArray;
    }

    int* getThreshold()
    {
        return threshold;
    }

    int getThresholdIndex()
    {
        return thresholdIndex;
    }

    void printThreshold(int _thresholdSize) const
    {
        cout << "Threshold is: [ ";
        for (int i=0; i<_thresholdSize; ++i)
        {
            cout << threshold[i] << " ";
        }
        cout << "]" << endl;
    }

    void pushFront(int* _elementArray, int _elementSize)
    {
        Node* ichi = new Node(_elementSize);
        ichi -> element = _elementArray;
        ichi -> next = first;
        first = ichi;
        ++listSize;
    }

    void pushBack(int* _elementArray, int _elementSize)
    {
        pushAt(listSize, _elementArray, _elementSize);
        if (listSize == 0)
        {
            best = NULL;            
        }
        else if (listSize == 1)
        {
            best = first;
            threshold = _elementArray;
            thresholdIndex = listSize;
        }
        else if (vsThreshold(_elementArray, threshold, 1) == 1)
        {
            int steps = (listSize-thresholdIndex);
            for (int i=0; i<steps; ++i)
            {
                best = best -> next;
            }
            threshold = _elementArray;
            thresholdIndex = listSize;            
        }  
    }

    void pushAt(int index, int* _elementArray, int _elementSize){
        if(index == 0)
        {
            pushFront(_elementArray, _elementSize);
            
        }
        else
        {
            index = (index > listSize)?listSize:index;  
            Node* before = first;
            for(int i=1; i<index; ++i)
            {
                before = before -> next;
            }
            push(before, _elementArray, _elementSize);            
        }
    }

    // cut the nodes in front of "best" node
    void cutList(){
        while(first != best)
        {
            Node* now = first;
            first = now -> next;
            delete now;
            --listSize;
            --thresholdIndex;            
        }
    }

    void printList() const{
        Node* now = first;
        while(now != NULL)
        {
            cout << now -> element << "->" ;
            now = now -> next;
        }
        cout << "NULL" << endl;
    }

    void printList(int _elementSize) const
    {
        Node* now = first;
        while(now != NULL)
        {
            cout << "[ ";
            for (int i=0; i<_elementSize; ++i)
            {
                cout << now -> element[i] << " ";
            }
            cout << "] -> ";
            now = now -> next;
        }
        cout << "NULL" << endl;
    }

    void printBest(int _elementSize) const
    {
        cout << "[ ";
        for (int i=0; i<_elementSize; ++i)
        {
            cout << best -> element[i] << " ";
        }
        cout << "] is best element" << endl;
    }

    bool betterElement(int* _elementArray, int* _threshold, int hZoneIndex) const
    {
        if (_elementArray[hZoneIndex] > _threshold[hZoneIndex])
            return true;
        else if ((_elementArray[hZoneIndex] == _threshold[hZoneIndex]) &&
                 (_elementArray[hZoneIndex+1] < _threshold[hZoneIndex+1]))
            return true;
        else if ((_elementArray[hZoneIndex] == _threshold[hZoneIndex]) &&
                 (_elementArray[hZoneIndex+1] == _threshold[hZoneIndex+1]) &&
                 (_elementArray[hZoneIndex+2] <= _threshold[hZoneIndex+2]))
            return true;
        else
            return false;
    }


protected:

    void push(Node* before, int* _elementArray, int _elementSize)
    {
        Node* p_in = new Node(_elementSize);
        p_in -> element = _elementArray;

        p_in -> next = before -> next;
        before -> next = p_in;

        ++listSize;
    }

    bool vsThreshold(int* _elementArray, int* _threshold, int hZoneIndex) const
    {
        if (_elementArray[hZoneIndex] > _threshold[hZoneIndex])
            return true;
        else if ((_elementArray[hZoneIndex] == _threshold[hZoneIndex]) &&
                 (_elementArray[hZoneIndex+1] < _threshold[hZoneIndex+1]))
            return true;
        else if ((_elementArray[hZoneIndex] == _threshold[hZoneIndex]) &&
                 (_elementArray[hZoneIndex+1] == _threshold[hZoneIndex+1]) &&
                 (_elementArray[hZoneIndex+2] < _threshold[hZoneIndex+2]))
            return true;
        else
            return false;
    }

    Node* first;
    Node* best;
    int listSize;
    int* threshold;
    int thresholdIndex;  // 1~N
};


class AED
{
public:

    AED()
    {
        objectCount ++;
        id_number = objectCount;
        velocity = 1;
    }

    int getId() const
    {
        return id_number;
    }

    void setVelocity(int _velocity)
    {
        velocity = _velocity;
    }
    
    int getVelocity() const
    {
        return velocity;
    }

    void setType(string _type)
    {
        type = _type;
    }

    string getType() const
    {
        return type;
    }

    void setInfo(string _type, int _velocity)
    {
        setVelocity(_velocity);
        setType(_type);
    }

    void printInfo() const
    {
        cout << "AED " << getId() << ": "
             << "Type = " << getType()
             << ",  Velocity = " << getVelocity() << endl;
    }

    static int objectCount;

protected:

    int id_number;
    int velocity;
    string type;
};


class AED_Space_1D
{
public:

    AED_Space_1D()
    {
        blocks_devided = printFlag = 0;
        finalresult = new List;
        drawIndex = NULL;
    }

    void setBlocks(int _blocks)
    {
        blocks_devided = _blocks;
    }

    int getBlocks() const
    {
        return blocks_devided;
    }

    void setPrintFlag(int _printFlag)
    {
        printFlag = _printFlag;
    }

    // Find the optimal placing strategy @ static AEDs
    void staticInsert(int _blocks, int _staticCount, AED** _AED_set_Ptr, int _hotZoneDist, int _coldZoneCriticalTime)
    {    
        // the total number N of AED-placing strategies
        int N = powCalculate(_blocks, _staticCount);

        if (N > 1000000)
        {
            cout << "Calculation in progress...Please wait" << endl;
        }

        // 3 pointers reserved
        int* index_array_ptr = NULL;
        int* time_array_ptr = NULL;
        int* strategy_array_ptr = NULL;
        int* garbage_ptr = NULL;
        int* reserved_ptr = NULL;
        int strategy_array_ptr_size = 5;
        const int listSize = strategy_array_ptr_size;
        int threshold_array[listSize] = {0,0,100,0,0};  // initial value

        drawIndex = new int[_staticCount];

        List myList_bestAED;
        myList_bestAED.setThreshold(threshold_array, listSize);

        for (int i=0; i<N; ++i)
        {            
            index_array_ptr = new int[_staticCount];
            time_array_ptr = new int[_blocks];

            indexCalculate(i, _blocks, _staticCount, index_array_ptr);

            int** time_array_sub_ptr = new int*[_staticCount];
            for (int j=0; j<_staticCount; ++j)
            {
                time_array_sub_ptr[j] = new int[_blocks];
            }

            for (int m=0; m<_staticCount; ++m)
            {
                for (int n=0; n<_blocks; ++n)
                {
                    time_array_sub_ptr[m][n] =
                        ((abs(n-index_array_ptr[m]) + (((*_AED_set_Ptr[m]).getVelocity())*_hotZoneDist) -1) -
                        ((abs(n-index_array_ptr[m]) + (((*_AED_set_Ptr[m]).getVelocity())*_hotZoneDist) -1) %
                        (((*_AED_set_Ptr[m]).getVelocity())*_hotZoneDist))) /
                        (((*_AED_set_Ptr[m]).getVelocity())*_hotZoneDist);                
                }
            }

            if (printFlag == 1 && N < 9999)
                cout << "[ ";

            for (int p=0; p<_blocks; ++p)
            {
                int MIN = _blocks;
                for (int q=0; q<_staticCount; ++q)
                {
                    if (time_array_sub_ptr[q][p] < MIN)
                    {
                        MIN = time_array_sub_ptr[q][p];
                    }
                }
                time_array_ptr[p] = MIN;
                if (printFlag == 1 && N < 9999)
                    cout << time_array_ptr[p] << " ";
            }

            if (printFlag == 1 && N < 9999)
                cout << "]";

            strategy_array_ptr = new int[strategy_array_ptr_size];

            // calculate & fill
            // index(1)
            strategy_array_ptr[0] = i;
            // zoneCounter(3)
            int* zoneCounter_array = new int[3];
            zoneCounting(time_array_ptr, _blocks, zoneCounter_array, _hotZoneDist, _coldZoneCriticalTime);
            for (int j=0; j<3; ++j)
                strategy_array_ptr[j+1] = zoneCounter_array[j];
            // priority(1)
            strategy_array_ptr[4] = 0;

            // print
            if (printFlag == 1 && N < 9999)
            {
                for (int j=0; j<5; ++j)
                {
                    cout << " " << strategy_array_ptr[j];
                }
                cout << endl;
            }

            // the current element is better-or-not
            if (myList_bestAED.betterElement(strategy_array_ptr, myList_bestAED.getThreshold(), 1) == 1)
            {
                myList_bestAED.pushBack(strategy_array_ptr, listSize);
                reserved_ptr = strategy_array_ptr;
            }
            else
            {
                delete[] strategy_array_ptr;
            }

            if ((myList_bestAED.getListSize() > 100) || i==(N-1)){
                myList_bestAED.cutList();
            }

            delete[] zoneCounter_array;
            for (int i=0; i<_staticCount; ++i)
                delete[] time_array_sub_ptr[i];
            delete[] time_array_sub_ptr;
            delete[] time_array_ptr;
            delete[] index_array_ptr;            
        }// end of for-loop

        //myList_bestAED.printList(listSize);
        cout << "Number of best strategies is : " << myList_bestAED.getListSize() << "\n" << endl;
        
        // List the details
        int* printIndex = new int[_staticCount];
        Node* current = NULL;
        for (int i=0; i<myList_bestAED.getListSize(); ++i)
        {
            if (i ==0)
            {
                indexCalculate(myList_bestAED.getFirst() -> element[0], _blocks, _staticCount, printIndex);
                for (int j=0; j<_staticCount; ++j)
                {
                    drawIndex[j] = printIndex[j]+1;
                }
            }

            indexCalculate((myList_bestAED.getCurrent(current) -> element[0]), _blocks, _staticCount, printIndex);

            cout << "the best strategy @ " ;
            for (int j=0; j<_staticCount; ++j)
            {
                cout << "AED" << (*_AED_set_Ptr[j]).getId()
                     << " = car" << printIndex[j]+1 << " ";
            }
            cout << endl;
        }// end of for-loop        
    }// end of static Insert

    // for Patrolling AEDs
    void dynamicInsert(int _blocks, int _staticCount, int _dynamicCount,
                       AED** _AED_set_Ptr, int _hotZoneDist, int _coldZoneCriticalTime)
    {
        int static_N = powCalculate(_blocks, _staticCount);
        int dynamic_N = powCalculate(_blocks, _dynamicCount);

        int* s_index_array_ptr = NULL;
        int* d_index_array_ptr = NULL;

        int* s_time_array_ptr = NULL;

        int strategy_array_ptr_size = 5;
        const int listSize = strategy_array_ptr_size;

        int c_counter_ini = dynamic_N*_blocks;
        int threshold_array[listSize] = {0,0,c_counter_ini,0,0}; // initial value

        drawIndex = new int[_staticCount];

        List myList_bestAED_dyn;
        myList_bestAED_dyn.setThreshold(threshold_array, listSize);

        if ((static_N*dynamic_N) > 1000000)
        {
            cout << "Calculation in progress...Please wait" << endl;
        }

        for (int s_i=0; s_i<static_N; ++s_i)
        {
            // static part begin
            s_index_array_ptr = new int[_staticCount];
            s_time_array_ptr = new int[_blocks];

            indexCalculate(s_i, _blocks, _staticCount, s_index_array_ptr);  // static AEDs' index

            int** s_time_array_sub_ptr = new int*[_staticCount];
            for (int j=0; j<_staticCount; ++j){
                s_time_array_sub_ptr[j] = new int[_blocks];
            }

            for (int m=0; m<_staticCount; ++m)
            {
                for (int n=0; n<_blocks; ++n)
                {
                    s_time_array_sub_ptr[m][n] =
                        ((abs(n-s_index_array_ptr[m]) + (((*_AED_set_Ptr[m]).getVelocity())*_hotZoneDist) -1) -
                        ((abs(n-s_index_array_ptr[m]) + (((*_AED_set_Ptr[m]).getVelocity())*_hotZoneDist) -1) %
                        (((*_AED_set_Ptr[m]).getVelocity())*_hotZoneDist))) /
                        (((*_AED_set_Ptr[m]).getVelocity())*_hotZoneDist);
                }
            }

            if (printFlag == 1 && static_N < 9999)
                cout << "[ ";

            for (int p=0; p<_blocks; ++p)
            {
                int MIN = _blocks;
                for (int q=0; q<_staticCount; ++q)
                {
                    if (s_time_array_sub_ptr[q][p] < MIN)
                    {
                        MIN = s_time_array_sub_ptr[q][p];
                    }
                }
                s_time_array_ptr[p] = MIN;
                if (printFlag == 1 && static_N < 9999)
                    cout << s_time_array_ptr[p] << " ";
            }

            if (printFlag == 1 && static_N < 9999)
                cout << "]" ;
            // static part end 

            // dynamic part begin
            int* d_instant_time_array_ptr =  new int[_blocks];
            int* sd_instant_time_array_ptr =  new int[_blocks];
            int* sd_instant_strategy_array_ptr = new int[strategy_array_ptr_size];

            int* sd_strategy_array_ptr = new int[strategy_array_ptr_size];
            for (int i=0; i<strategy_array_ptr_size; ++i)
            {
                sd_strategy_array_ptr[i] = 0;
            }

            for (int d_i=0; d_i<dynamic_N; ++d_i)
            {
                d_index_array_ptr = new int[_dynamicCount];
                indexCalculate(d_i, _blocks, _dynamicCount, d_index_array_ptr);  // instant p-type location

                // calculate the d_instant_time_array_ptr
                int** d_instant_time_array_sub_ptr = new int*[_dynamicCount];
                for (int j=0; j<_dynamicCount; ++j)
                {
                    d_instant_time_array_sub_ptr[j] = new int[_blocks];
                }

                for (int m=0; m<_dynamicCount; ++m)
                {
                    for (int n=0; n<_blocks; ++n)
                    {
                        d_instant_time_array_sub_ptr[m][n] =
                            ((abs(n-d_index_array_ptr[m]) + (((*_AED_set_Ptr[m+_staticCount]).getVelocity())*_hotZoneDist) -1) -
                            ((abs(n-d_index_array_ptr[m]) + (((*_AED_set_Ptr[m+_staticCount]).getVelocity())*_hotZoneDist) -1) %
                            (((*_AED_set_Ptr[m+_staticCount]).getVelocity())*_hotZoneDist))) /
                            (((*_AED_set_Ptr[m+_staticCount]).getVelocity())*_hotZoneDist);
                    }
                }                

                for (int p=0; p<_blocks; ++p)
                {
                    int MIN = _blocks;
                    for (int q=0; q<_dynamicCount; ++q)
                    {
                        if (d_instant_time_array_sub_ptr[q][p] < MIN)
                        {
                            MIN = d_instant_time_array_sub_ptr[q][p];
                        }
                    }
                    d_instant_time_array_ptr[p] = MIN;                    
                }

                array_element_mixing_min(s_time_array_ptr, d_instant_time_array_ptr, sd_instant_time_array_ptr, _blocks);

                // sd_instant_strategy_attay
                sd_instant_strategy_array_ptr[0] = d_i;
                // zoneCounter(3)
                int* sd_instant_zoneCounter_array = new int[3];
                zoneCounting(sd_instant_time_array_ptr, _blocks, sd_instant_zoneCounter_array, _hotZoneDist, _coldZoneCriticalTime);
                for (int j=0; j<3; ++j)
                    sd_instant_strategy_array_ptr[j+1] = sd_instant_zoneCounter_array[j];
                // priority(1)
                sd_instant_strategy_array_ptr[4] = 0;
                  
                // sum up to sd_strategy_array_ptr ##
                for (int i=0; i<strategy_array_ptr_size; ++i)
                {
                    sd_strategy_array_ptr[i] += sd_instant_strategy_array_ptr[i];
                }

                delete[] sd_instant_zoneCounter_array;
                for (int i=0; i<_dynamicCount; ++i)
                    delete[] d_instant_time_array_sub_ptr[i];
                delete[] d_instant_time_array_sub_ptr;
            }
            // dynamic part end

            sd_strategy_array_ptr[0] = s_i;

            if (printFlag == 1 && dynamic_N < 9999)
            {
                cout << "sd_strategy_array_ptr : [";
                for (int i=0; i<strategy_array_ptr_size; ++i)
                    cout << sd_strategy_array_ptr[i] << " ";
                cout << "]" << endl;
            }

            if (myList_bestAED_dyn.betterElement(sd_strategy_array_ptr, myList_bestAED_dyn.getThreshold(), 1) == 1)
            {
                myList_bestAED_dyn.pushBack(sd_strategy_array_ptr, listSize);
            }
            else
            {
                delete[] sd_strategy_array_ptr;
            }

            if ((myList_bestAED_dyn.getListSize() > 100) || s_i==(static_N-1))
            {
                myList_bestAED_dyn.cutList();
            }

            delete[] d_index_array_ptr;
            delete[] sd_instant_strategy_array_ptr;
            delete[] sd_instant_time_array_ptr;
            delete[] d_instant_time_array_ptr;
            for (int i=0; i<_staticCount; ++i)
                delete[] s_time_array_sub_ptr[i];
            delete[] s_time_array_sub_ptr;
            delete[] s_time_array_ptr;
            delete[] s_index_array_ptr;
        }// end of for loop
        
        //myList_bestAED_dyn.printList(listSize);
        cout << "List size of best strategies is : " << myList_bestAED_dyn.getListSize() << "\n" << endl;

        int* printIndex = new int[_staticCount];
        Node* current = NULL;

        for (int i=0; i<myList_bestAED_dyn.getListSize(); ++i)
        {
            if (i ==0)
            {
                indexCalculate(myList_bestAED_dyn.getFirst() -> element[0], _blocks, _staticCount, printIndex);
                for (int j=0; j<_staticCount; ++j)
                {
                    drawIndex[j] = printIndex[j]+1;
                }
            }

            indexCalculate((myList_bestAED_dyn.getCurrent(current) -> element[0]), _blocks, _staticCount, printIndex);

            cout << "the best strategy @ " ;
            for (int j=0; j<_staticCount; ++j)
            {
                cout << "AED" << (*_AED_set_Ptr[j]).getId()
                     << " = car" << printIndex[j]+1 << " ";
            }

            for (int k=0; k<_dynamicCount; ++k)
            {
                cout << "AED" << (*_AED_set_Ptr[k+_staticCount]).getId()
                     << " = Patrolling " << " ";
            }

            cout << endl;            
        }
    }// end of dynamic Insert

    List* getFinalresult()
    {
        return finalresult;
    }

    void spaceDrawing(int _blocks, int _AED_Count, AED** _AED_set_Ptr)
    {
        cout << " ";
        for (int i=0; i<(2*_blocks+1); ++i)
            cout << "=";
        cout << endl;
        cout << "|";
        bool occupied_place;
        
        for (int i=0; i<_blocks; ++i)
        {
            occupied_place = false;
            for (int j=0; j<_AED_Count; ++j)
            {
                if ((i+1) == drawIndex[j])
                {
                    SetColor(5);
                    cout << " " << "X";
                    SetColor();
                    occupied_place = true;
                }
            }
            if (occupied_place != true)
            {
                cout << " " << "0";
            }
        }
        cout << " |" << endl;
        cout << " ";
        for (int i=0; i<(2*_blocks+1); ++i)
            cout << "=";
        cout << endl;
    }


protected:

    int powCalculate(int _base, int _power)
    {
        int _N = 1;
        for (int i=0; i<_power; ++i)
            _N = _N*_base;
        return _N;
    }
    
    void indexCalculate(int _dividend, int _index_uppBond, int _individuals, int* _containerArray)
    {
        int divisor = 1;
        for (int z=_individuals; z>1; --z)
            divisor = divisor*_index_uppBond;

        for (int k=0; k<_individuals; ++k)
        {
            int quotient = _dividend / divisor;
            _containerArray[k] = quotient;
            _dividend = _dividend - (quotient*divisor);
            divisor = divisor / _index_uppBond;
        }
    }
    
    void zoneCounting(int* target_array, int target_array_size, int* zoneCounter_array, int hot_warm_borderline, int warm_cold_borderline){
        int h_counter = 0;
        int c_counter = 0;
        int w_value = 0;

        for (int i=0; i<target_array_size; ++i)
        {
            if (target_array[i] <= hot_warm_borderline)
                h_counter += 1;
            else if (target_array[i] > warm_cold_borderline)
                c_counter += 1;
            else if ((target_array[i] > hot_warm_borderline) && (target_array[i] <= warm_cold_borderline))
                w_value += target_array[i];
        }
        zoneCounter_array[0] = h_counter;
        zoneCounter_array[1] = c_counter;
        zoneCounter_array[2] = w_value;
    }

    void array_element_mixing_min(int* component_array1, int* component_array2, int* mixed_array, int array_length)
    {
        for (int i=0; i<array_length; ++i)
        {
            if (component_array1[i] < component_array2[i])
                mixed_array[i] = component_array1[i];
            else
                mixed_array[i] = component_array2[i];
        }
    }

    int blocks_devided;
    int printFlag;
    List* finalresult;
    int* drawIndex;
};


bool int_sum_upperbound_check(int a, int b, int c, int _sumMAX) 
{
    // Max Quantity = 5
    if ((a >= 0) && (b >= 0) && (c >= 0) &&
           ((a + b + c) <= _sumMAX) && ((a + b + c) >= 1))
        return true;
    else
        return false;
}


int AED::objectCount = 0;         // Initialize the static member of class AED


int main()
{
    cout << "==================================================================" << endl;
    cout << "       The 1D spatial set-up solution to human-carried AEDs       " << endl;
    cout << "==================================================================" << endl;
    // Create the environment of this simulation: train
    AED_Space_1D train;

    // Five AED placeholder
    AED D1, D2, D3, D4, D5;

    AED** AED_set_Ptr = new AED*[5];             
    AED_set_Ptr[0] = &D1;
    AED_set_Ptr[1] = &D2;
    AED_set_Ptr[2] = &D3;
    AED_set_Ptr[3] = &D4;
    AED_set_Ptr[4] = &D5;

    /**************************************
     * User Input (BEGIN)
     **************************************/

    // Block quantity
    int _blocks;
    string str1 = "Divide the 1D space equally into x blocks (MAX = 100): ";
    cout << str1 << endl;
    cin >> _blocks;
    while (int_sum_upperbound_check(_blocks, 0, 0, 100) != 1)
    {
        cout << "\nInvalid input !" << endl;
        cout << str1 << endl;
        cin >> _blocks;
    }
    train.setBlocks(_blocks);

    // AED quantity
    int f_quantity, s_quantity, p_quantity = 0;
    string str2 = "Input the AED quantities of each type(F S P) (MAX = 5 for each and total): ";
    cout << str2 << endl;
    cout << "(F = Fixed; S = Summonable; P = Patrolling)" << endl;
    cout << "(input quantity of type1 > press Enter > input quantity of type2 > press Enter ...)" << endl;
    cin >> f_quantity >> s_quantity >> p_quantity;
    while (int_sum_upperbound_check(f_quantity, s_quantity, p_quantity, 5) != 1)
    {
        cout << "\nInvalid input !" << endl;
        cout << str2 << endl;
        cin >> f_quantity >> s_quantity >> p_quantity;
    }

    // Hot Zone
    int hotZoneDist;
    cout << "Define the HOT Zone: number of neighbor blocks (one-sided) that can reach an AED within 1 minute (Value = 1-" << _blocks << "): " << endl;
    cin >> hotZoneDist;

    // Cold Zone
    int coldZoneCriticalTime;
    cout << "Define the COLD Zone: where users get AED not less than X minutes (Value = X): " << endl;
    cin >> coldZoneCriticalTime;

    int user_print_choose;
    cout << "print detail? <yes = 1/ NO = 0>" << endl;
    cin >> user_print_choose;


    /*************************************
     * User Input (END)
     *************************************/

    // initialize AED
    for (int i=0; i<f_quantity; ++i)
        (*AED_set_Ptr[i]).setInfo("Fixed",(*AED_set_Ptr[i]).getVelocity());
    for (int i=f_quantity; i<(f_quantity+s_quantity); ++i)
        (*AED_set_Ptr[i]).setInfo("Summonable",(*AED_set_Ptr[i]).getVelocity());
    for (int i=(f_quantity+s_quantity); i<(f_quantity+s_quantity+p_quantity); ++i)
        (*AED_set_Ptr[i]).setInfo("Patrolling",(*AED_set_Ptr[i]).getVelocity());

    for (int i=0; i<(f_quantity+s_quantity+p_quantity); ++i)
    {
        if ((*AED_set_Ptr[i]).getType() != "Fixed")
            (*AED_set_Ptr[i]).setVelocity(2);
    } // AED velocity settings, disabled in this program

    // printInfo
    cout << endl;
    for (int i=0; i<(f_quantity+s_quantity+p_quantity); ++i)
        (*AED_set_Ptr[i]).printInfo();

    train.setPrintFlag(user_print_choose); // print or not
    cout << endl;
    
    // static or dynamic insertion
    if (p_quantity == 0)
    {        
        train.staticInsert(_blocks, f_quantity+s_quantity, AED_set_Ptr, hotZoneDist, coldZoneCriticalTime);
    }
    else
    {
        train.dynamicInsert(_blocks, f_quantity+s_quantity, p_quantity, AED_set_Ptr, hotZoneDist, coldZoneCriticalTime);
    }

    SetColor(11);
    cout << "\nThe Train : optimal solution" << endl;
    cout << "(If multiple soultions exist, show the one sets AEDs from the leftmost side)" << endl;
    SetColor();
    train.spaceDrawing(_blocks, f_quantity+s_quantity, AED_set_Ptr);

    // log to AED_1D_Space_solution.txt 
    fstream myfile;
    myfile.open("AED_1D_Space_cases.txt",ios::app);
    if (myfile.fail())
        cout << "File creating error!" << endl;
    else
    {
        time_t curr_time;
        curr_time = time(NULL);
        char* tm = ctime(&curr_time);
        myfile << tm;
        myfile << "blocks = " << _blocks << endl;
        myfile << "AED quantities (F S P) = (" << f_quantity << ", " << s_quantity << ", " << p_quantity << ")" << endl;
        myfile << "hot zone = " << hotZoneDist << endl;
        myfile << "cold zone = " << coldZoneCriticalTime << endl;
        for (int i=0; i<(f_quantity+s_quantity+p_quantity); ++i)
            myfile << "AED" << (*AED_set_Ptr[i]).getId() << ": Type = " << (*AED_set_Ptr[i]).getType() << ", Velocity = " << (*AED_set_Ptr[i]).getVelocity() << endl;       
        myfile << endl;
        cout << "\nFile written." << endl;        
    }    

    // Pause
    cout << "Press Enter key to quit" << endl;
    cin.get();
    cin.get();
    return 0;
}
